# Supplementary material for: The effect of magnitude in a simultaneous duration assessment task among children – a replication study
Source: PLoS One. 2023 May 9;18(5):e0285564. doi: 10.1371/journal.pone.0285564 (PMC10168559; doi:10.1371/journal.pone.0285564)
Supplement: S1 File — (XLSX) [file pone.0285564.s001.xlsx]

## Sheet: Sheet1
participant	grade	big_30sec	small_30sec	big_20sec	small_20sec	30sec_decision	20sec_decision
1	1	40	26	25	15	big	small									big	small	both				big	small	both				big	small	both
4	1	35	20	22	18	big	big								1	3	10	2	15		1	1.83333	2	3.66667	15		1	0.742424	32	0.757576
7	1	30	26	24	18	big	big								4	4	1	10	15		4	11.3333	4.33333	14.3333	15		4	4.7451	2.5641	1.31008
10	1	37	27	24	16	big	small								6	4	1	10	15		6	11.3333	4.33333	14.3333	15		6	4.7451	2.5641	1.31008
13	1	39	23	21	17	both	both	1	30							11	12	22				11	12	22	90
16	1	35	25	25	20	big	small	big	15	0.33	9.9	2.62727	X2	6.26566
19	1	33	30	20	17	big	both	small	11	0.33	9.9	0.122222	df	2
22	1	36	27	25	19	big	small	both	4	0.33	9.9	3.51616	pvalue	0.0435943													X2	50.7386
25	1	35	29	22	18	big	big																				df	4
28	1	36	25	20	23	big	small	4	30																		pvalue	2.5314e-10
31	1	29	29	20	19	big	small	big	11	0.33	9.9	0.122222	X2	14.7505
34	1	28	25	20	17	big	small	small	1	0.33	9.9	8.00101	df	2
37	1	35	27	23	19	small	small	both	18	0.33	9.9	6.62727	pvalue	0.000626568			20+30
40	1	32	30	25	17	big	small
43	1	30	30	25	17	both	small											big	small	both				big	small	both				big	small	both
2	4	36	28	19	18	both	small	6	30								1	15	11	4	30		1	11.3333	4.33333	14.3333	30		1	1.18627	10.2564	7.44961
5	4	33	26	20	19	both	big	big	8	0.33	9.9	0.364646	X2	20.8111			4	11	1	18	30		4	11.3333	4.33333	14.3333	30		4	0.00980392	2.5641	0.937984
8	4	30	27	21	17	both	big	small	1	0.33	9.9	8.00101	df	2			6	8	1	21	30		6	11.3333	4.33333	14.3333	30		6	0.980392	2.5641	3.10078
11	4	34	28	21	18	big	both	both	21	0.33	9.9	12.4455	pvalue	3.02639e-05				34	13	43				34	13	43	90
14	4	30	30	20	20	both	both
17	4	31	26	20	18	big	big	total	90
20	4	30	29	19	20	both	both	big	34	0.33	30	0.533333	X2	15.8															X2	29.0495
23	4	29	26	21	17	big	both	small	13	0.33	30	9.63333	df	2															df	4
26	4	30	28	21	20	big	both	both	43	0.33	30	5.63333	pvalue	0.000370744															pvalue	7.63861e-06
29	4	30	30	20	20	both	both
32	4	30	29	20	20	big	both
35	4	32	28	20	20	big	both	20sec	45								30
38	4	30	30	20	20	both	both	big	11	0.33	15	1.06667	X2	4.93333				big	small	both				big	small	both				big	small	both
41	4	30	27	23	20	both	big	small	12	0.33	15	0.6	df	2			1	12	1	2	15		1	3.83333	0.166667	3.5	15		1	17.3986	4.16667	0.642857
44	4	32	30	19	19	big	both	both	22	0.33	15	3.26667	pvalue	0.0848673			4	7	0	8	15		4	11.3333	4.33333	14.3333	15		4	1.65686	4.33333	2.79845
3	6	30	29	20	19	both	both										6	4	0	11	15		6	11.3333	4.33333	14.3333	15		6	4.7451	4.33333	0.775194
6	6	31	28	20	20	big	both											23	1	21				23	1	21	90
9	6	30	29	21	20	both	both	30sec	45
12	6	30	30	20	20	both	both	big	23	0.33	15	4.26667	X2	19.7333
15	6	30	30	20	20	both	both	small	1	0.33	15	13.0667	df	2															X2	40.8503
18	6	31	30	19	18	both	small	both	21	0.33	15	2.4	pvalue	5.18754e-05															df	4
21	6	30	30	20	20	both	both																						pvalue	2.88659e-08
24	6	32	29	23	21	big	big
27	6	30	30	20	19	both	big
30	6	30	30	20	20	both	both										20
33	6	30	30	20	29	both	both											big	small	both				big	small	both				big	small	both
36	6	30	30	20	20	big	big										1	3	10	2	15		1	1.83333	2	3.66667	15		1	0.742424	32	0.757576
39	6	30	30	20	20	both	both										4	4	1	10	15		4	11.3333	4.33333	14.3333	15		4	4.7451	2.5641	1.31008
42	6	30	28	20	20	big	big										6	4	1	10	15		6	11.3333	4.33333	14.3333	15		6	4.7451	2.5641	1.31008
45	6	30	30	20	20	both	both											11	12	22				11	12	22	90
																													X2	50.7386
																													df	4
																													pvalue	2.5314e-10

## Sheet: from spss
Descriptive Statistics
grade		Mean	Std. Deviation	N
small_20sec	1st Grade	18	1.88982	15			1st Grade	18	1.88982				Short duration	Long duration
	4th Grade	19.0667	1.16292	15			1st Grade	22.7333	2.1202		1st Grade	Small size	18	26.6
	6st Grade	20.4	2.47271	15								Large size	22.7333	34
	Total	19.1556	2.12084	45							4th Grade	Small size	19.0667	28.1333
small_30sec	1st Grade	26.6	2.82337	15			1st Grade	26.6	2.82337			Large size	20.2667	31.1333
	4th Grade	28.1333	1.50555	15			1st Grade	34	3.58569		6th grade	Small size	20.4	29.5333
	6st Grade	29.5333	0.743223	15								Large size	20.2	30.2667
	Total	28.0889	2.21382	45
big_20sec	1st Grade	22.7333	2.1202	15
	4th Grade	20.2667	1.0328	15
	6st Grade	20.2	0.861892	15								Small size	Large size
	Total	21.0667	1.85129	45						1st Grade	Short duration	18	22.7333	1.88982	2.1202
big_30sec	1st Grade	34	3.58569	15							Long duration	26.6	34	2.82337	3.58569
	4th Grade	31.1333	1.9223	15						4th Grade	Short duration	19.0667	20.2667	1.16292	1.0328
	6st Grade	30.2667	0.593617	15							Long duration	28.1333	31.1333	1.50555	1.9223
	Total	31.8	2.82521	45						6th grade	Short duration	20.4	20.2	2.47271	0.861892
											Long duration	29.5333	30.2667	0.743223	0.593617
